# Supplementary material for: Higher operating theatre temperature during burn surgery increases physiological heat strain, subjective workload, and fatigue of surgical staff
Source: PLoS One. 2023 Jun 2;18(6):e0286746. doi: 10.1371/journal.pone.0286746 (PMC10237492; doi:10.1371/journal.pone.0286746)
Supplement: S1 File — (XLSX) [file pone.0286746.s005.xlsx]

## Sheet: Core temperature 
Participant ID	Season	Condition	timepoint	Tc	HR	Gender
2	Winter	Cont	0	37.96	108	F
2	Winter	Cont	15	38.02	89	F
2	Winter	Cont	30	37.97	95	F
2	Winter	Cont	45	37.88	100	F
2	Winter	Cont	60	38	113	F
2	Winter	Cont	75	38.06	94	F
2	Winter	Cont	90	38.03	95	F
2	Winter	Cont	105	38.07	85	F
2	Winter	Cont	120	38.03	110	F
2	Winter	Cont	135	38	82	F
2	Winter	Cont	150	37.92	85	F
2	Winter	Cont	165	37.78	100	F
2	Winter	Cont	180	37.91	88	F
2	Winter	Cont	0	38.06	102	F
2	Winter	Cont	15	38.14	100	F
2	Winter	Cont	30	38.22	102	F
2	Winter	Cont	45	38.17	90	F
2	Winter	Cont	60	38	77	F
2	Winter	Cont	75	37.92	109	F
2	Winter	Cont	90	37.8	95	F
2	Winter	Cont	105	38.06	116	F
2	Winter	Cont	120	38.27	98	F
2	Winter	Cont	135	38.33	115	F
2	Winter	Cont	150	38.24	125	F
2	Winter	Cont	165	38.44	125	F
2	Winter	Cont	180	38.39	111	F
2	Winter	Cont	195	38.38	103	F
2	Winter	Cont	210	38.33	107	F
2	Winter	Cont	0	37.62	88	F
2	Winter	Cont	15	37.67	94	F
2	Winter	Cont	30	37.83	97	F
2	Winter	Cont	45	37.77	87	F
2	Winter	Cont	60	37.69	69	F
2	Winter	Cont	75	37.64	80	F
2	Winter	Cont	90	37.65	77	F
2	Winter	Cont	105	37.62	82	F
2	Winter	Cont	120	37.67	78	F
2	Winter	Cont	0	38.04	95	F
2	Winter	Cont	15	37.64	78	F
2	Winter	Cont	30	37.88	90	F
2	Winter	Cont	45	37.92	93	F
2	Winter	Cont	60	38.07	96	F
2	Winter	Cont	75	38.2	105	F
7	Winter	Cont	0		120	M
7	Winter	Cont	15		118	M
7	Winter	Cont	30		118	M
7	Winter	Cont	45		122	M
7	Winter	Cont	60		134	M
7	Winter	Cont	75		127	M
7	Winter	Cont	90		124	M
7	Winter	Cont	105		118	M
7	Winter	Cont	120		121	M
7	Winter	Cont	135		123	M
7	Winter	Cont	150		126	M
7	Winter	Cont	165		123	M
7	Winter	Cont	180		125	M
7	Winter	Cont	195		126	M
7	Winter	Cont	210		123	M
7	Winter	Cont	225		125	M
7	Winter	Cont	240		126	M
7	Winter	Cont	255		127	M
7	Winter	Cont	0	37.65	100	M
7	Winter	Cont	15	37.64	91	M
7	Winter	Cont	30	37.63	100	M
7	Winter	Cont	45	37.67	95	M
7	Winter	Cont	60	37.7	103	M
7	Winter	Cont	75	37.67	100	M
7	Winter	Cont	90	37.66	104	M
7	Winter	Cont	105	37.73	104	M
7	Winter	Cont	120	37.8	104	M
7	Winter	Cont	135	37.72	105	M
7	Winter	Cont	0	37.89	129	M
7	Winter	Cont	15	38.14	127	M
7	Winter	Cont	30	38.18	123	M
7	Winter	Cont	45	38.14	118	M
7	Winter	Cont	60	38.15	124	M
7	Winter	Cont	75	38.12	123	M
7	Winter	Cont	90	38.18	125	M
7	Winter	Cont	0	37.88	126	M
7	Winter	Cont	15	37.96	120	M
7	Winter	Cont	30	37.98	133	M
7	Winter	Cont	45	38.08	138	M
7	Winter	Cont	60	38.27	137	M
7	Winter	Cont	75	38.52	140	M
7	Winter	Cont	90	38.36	143	M
7	Winter	Cont	105	38.5	148	M
7	Winter	Cont	120	38.51	139	M
7	Winter	Cont	135	38.49	147	M
7	Winter	Cont	150	38.5	150	M
1	Winter	Cont	0	37.86	71	F
1	Winter	Cont	15	37.83	80	F
1	Winter	Cont	30	37.73	77	F
1	Winter	Cont	45	37.58	73	F
1	Winter	Cont	60	37.61	68	F
1	Winter	Cont	75	37.51	80	F
1	Winter	Cont	90	37.55	87	F
1	Winter	Cont	105	37.61	87	F
1	Winter	Cont	120	37.66	90	F
1	Winter	Cont	135	37.73	92	F
1	Winter	Cont	150	37.75	90	F
1	Winter	Cont	165	37.64	75	F
1	Winter	Cont	180	37.78	93	F
1	Winter	Cont	195	37.8	82	F
1	Winter	Cont	0	37.74	69	F
1	Winter	Cont	15	37.31	70	F
1	Winter	Cont	30	37.39	68	F
1	Winter	Cont	45	37.39	64	F
1	Winter	Cont	60	37.39	60	F
1	Winter	Cont	75	37.24	67	F
1	Winter	Cont	90	37.13	64	F
1	Winter	Cont	105	37.01	61	F
1	Winter	Cont	120	36.85	61	F
1	Winter	Cont	135	36.82	58	F
1	Winter	Cont	150	36.97	71	F
1	Winter	Cont	165	37.08	76	F
1	Winter	Cont	180	37.35	78	F
8	Winter	Cont	0	37.36	80	F
8	Winter	Cont	15	37.33	98	F
8	Winter	Cont	30	37.39	83	F
8	Winter	Cont	45	37.3	81	F
8	Winter	Cont	60	37.2	78	F
8	Winter	Cont	75	37.61	79	F
8	Winter	Cont	90	37.49	83	F
8	Winter	Cont	105	37.36	86	F
8	Winter	Cont	120	37.45	92	F
8	Winter	Cont	135	37.45	100	F
8	Winter	Cont	150	37.4	93	F
8	Winter	Cont	165	37.4	106	F
8	Winter	Cont	0	37.46	107	F
8	Winter	Cont	15	37.4	103	F
8	Winter	Cont	30	37.37	86	F
8	Winter	Cont	45	37.43	96	F
8	Winter	Cont	60	37.49	98	F
8	Winter	Cont	75	37.5	97	F
8	Winter	Cont	90	36.98	85	F
8	Winter	Cont	105	37.14	89	F
8	Winter	Cont	120	37.29	93	F
8	Winter	Cont	135	37.43	93	F
8	Winter	Cont	150	37.51	110	F
8	Winter	Cont	165	37.43	103	F
8	Winter	Cont	180	37.54	91	F
8	Winter	Cont	195	37.46	98	F
8	Winter	Cont	0	37.03	100	F
8	Winter	Cont	15	37.28	101	F
8	Winter	Cont	30	37.47	88	F
8	Winter	Cont	45	37.43	93	F
8	Winter	Cont	60	37.41	86	F
8	Winter	Cont	75	37.44	93	F
8	Winter	Cont	90	37.4	96	F
8	Winter	Cont	0	37.56	100	F
8	Winter	Cont	15	37.61	95	F
8	Winter	Cont	30	37.63	102	F
8	Winter	Cont	45	37.61	103	F
8	Winter	Cont	60	37.59	104	F
8	Winter	Cont	75	37.56	104	F
8	Winter	Cont	90	37.71	102	F
8	Winter	Cont	105	37.68	110	F
8	Winter	Cont	120	37.71	120	F
4	Winter	Cont	0	37.04	69	F
4	Winter	Cont	15	37.16	66	F
4	Winter	Cont	30	37.22	74	F
4	Winter	Cont	45	37.32	74	F
4	Winter	Cont	60	37.42	73	F
4	Winter	Cont	75	37.4	71	F
4	Winter	Cont	90	37.44	74	F
4	Winter	Cont	0	37.38	70	F
4	Winter	Cont	15	37.37	72	F
4	Winter	Cont	30	37.37	71	F
4	Winter	Cont	45	37.35	73	F
4	Winter	Cont	60	37.31	76	F
4	Winter	Cont	75	37.22	67	F
4	Winter	Cont	90	37.2	78	F
5	Winter	Cont	0	37.57	99	M
5	Winter	Cont	15	37.32	105	M
5	Winter	Cont	30	37.32	88	M
5	Winter	Cont	45	37.47	85	M
5	Winter	Cont	60	37.57	86	M
5	Winter	Cont	75	37.29	88	M
5	Winter	Cont	90	37.39	86	M
5	Winter	Cont	105	37.48	88	M
5	Winter	Cont	120	37.67	85	M
5	Winter	Cont	135	37.8	90	M
5	Winter	Cont	150	37.77	89	M
5	Winter	Cont	165	37.7	91	M
5	Winter	Cont	0	37.33	92	M
5	Winter	Cont	15	37.38	97	M
5	Winter	Cont	30	37.38	87	M
5	Winter	Cont	45	37.67	86	M
5	Winter	Cont	60	37.44	90	M
5	Winter	Cont	75	37.26	85	M
5	Winter	Cont	90	37.48	88	M
5	Winter	Cont	105	37.35	103	M
5	Winter	Cont	120	37.24	72	M
5	Winter	Cont	135	37.09	83	M
5	Winter	Cont	0	37.34	100	M
5	Winter	Cont	15	37.81	91	M
5	Winter	Cont	30	37.37	95	M
5	Winter	Cont	45	37.28	86	M
5	Winter	Cont	60	37.17	83	M
5	Winter	Cont	75	37.23	83	M
5	Winter	Cont	0	37.08	82	M
5	Winter	Cont	15	37.02	93	M
5	Winter	Cont	30	37.23	85	M
5	Winter	Cont	45	37.35	83	M
5	Winter	Cont	60	37.45	87	M
5	Winter	Cont	75	37.37	86	M
5	Winter	Cont	90	37.39	88	M
5	Winter	Cont	105	37.39	94	M
5	Winter	Cont	120	37.39	87	M
5	Winter	Cont	135	37.26	84	M
5	Winter	Cont	150	37.13	81	M
5	Winter	Cont	165	37.27	81	M
5	Winter	Cont	180	37.27	80	M
6	Winter	Cont	0	37.82	83	F
6	Winter	Cont	15	37.92	85	F
6	Winter	Cont	30	38.04	77	F
6	Winter	Cont	45	37.87	81	F
6	Winter	Cont	60	37.89	79	F
6	Winter	Cont	75	37.91	77	F
6	Winter	Cont	90	37.98	80	F
6	Winter	Cont	105	37.99	83	F
6	Winter	Cont	120	38.02	89	F
6	Winter	Cont	135	37.88	77	F
6	Winter	Cont	150	37.74	65	F
6	Winter	Cont	165	37.77	83	F
6	Winter	Cont	180	37.8	83	F
6	Winter	Cont	0	37.52	74	F
6	Winter	Cont	15	37.52	70	F
6	Winter	Cont	30	37.61	85	F
6	Winter	Cont	45	37.69	94	F
6	Winter	Cont	60	37.95	85	F
2	Winter	Hot	0	37.65	91	F
2	Winter	Hot	15	37.68	96	F
2	Winter	Hot	30	37.72	104	F
2	Winter	Hot	45	37.76	106	F
2	Winter	Hot	60	37.97	111	F
2	Winter	Hot	75	38.19	97	F
2	Winter	Hot	90	38.34	103	F
2	Winter	Hot	105	38.4	99	F
2	Winter	Hot	120	38.44	101	F
2	Winter	Hot	135	38.46	102	F
7	Winter	Hot	0	37.96	131	M
7	Winter	Hot	15	38.02	125	M
7	Winter	Hot	30	38.06	131	M
7	Winter	Hot	45	38.01	145	M
7	Winter	Hot	60	38.16	148	M
7	Winter	Hot	75	38.37	154	M
7	Winter	Hot	90	38.43	155	M
7	Winter	Hot	105	38.4	159	M
7	Winter	Hot	120	38.58	156	M
7	Winter	Hot	135	38.42	152	M
7	Winter	Hot	150	38.57	151	M
7	Winter	Hot	165	38.55	156	M
7	Winter	Hot	180	38.89	154	M
7	Winter	Hot	0	38.13	70	M
7	Winter	Hot	15	38.15	73	M
7	Winter	Hot	30	38.19	72	M
7	Winter	Hot	45	38.42	76	M
7	Winter	Hot	60	38.59	112	M
7	Winter	Hot	75	38.47	101	M
7	Winter	Hot	90	38.37	118	M
7	Winter	Hot	105	38.31	111	M
7	Winter	Hot	120	38.32	120	M
7	Winter	Hot	135	38.35	114	M
7	Winter	Hot	0	38.05	101	M
7	Winter	Hot	15	38.15	98	M
7	Winter	Hot	30	38.19	86	M
7	Winter	Hot	45	38.2	87	M
7	Winter	Hot	60	38.25	92	M
7	Winter	Hot	75	38.18	90	M
7	Winter	Hot	90	38.1	94	M
7	Winter	Hot	105	38.2	100	M
7	Winter	Hot	120	38.2	93	M
7	Winter	Hot	135	38.23	98	M
7	Winter	Hot	150	38.18	94	M
7	Winter	Hot	165	38.15	97	M
7	Winter	Hot	180	38.17	92	M
7	Winter	Hot	195	38.17	95	M
7	Winter	Hot	210	38.23	101	M
7	Winter	Hot	225	38.25	100	M
1	Winter	Hot	0	37.72	100	F
1	Winter	Hot	15	37.8	90	F
1	Winter	Hot	30	37.67	101	F
1	Winter	Hot	45	37.65	111	F
1	Winter	Hot	60	38.12	122	F
1	Winter	Hot	75	38.14	107	F
1	Winter	Hot	90	38.4	109	F
1	Winter	Hot	105	38.02	104	F
1	Winter	Hot	120	38.23	105	F
1	Winter	Hot	135	37.67	102	F
1	Winter	Hot	150	38.03	108	F
1	Winter	Hot	165	38	104	F
1	Winter	Hot	180	37.78	108	F
1	Winter	Hot	0	37.18	75	F
1	Winter	Hot	15	37.34	73	F
1	Winter	Hot	30	37.54	83	F
1	Winter	Hot	45	37.71	93	F
1	Winter	Hot	60	37.76	94	F
1	Winter	Hot	75	37.7	91	F
1	Winter	Hot	90	37.59	94	F
4	Winter	Hot	0	37.77	75	F
4	Winter	Hot	15	37.74	90	F
4	Winter	Hot	30	37.57	81	F
4	Winter	Hot	45	37.63	100	F
4	Winter	Hot	60	37.71	104	F
4	Winter	Hot	75	38.01	101	F
4	Winter	Hot	90	38.01	106	F
4	Winter	Hot	105	37.93	112	F
4	Winter	Hot	120	37.74	85	F
4	Winter	Hot	135	38.16	102	F
4	Winter	Hot	150	38.15	103	F
5	Winter	Hot	0	37.76	105	M
5	Winter	Hot	15	37.91	100	M
5	Winter	Hot	30	37.68	100	M
5	Winter	Hot	45	37.67	109	M
5	Winter	Hot	60	37.72	98	M
5	Winter	Hot	75	37.72	101	M
5	Winter	Hot	90	37.8	96	M
5	Winter	Hot	105	37.8	98	M
5	Winter	Hot	120	38.15	97	M
5	Winter	Hot	135	37.85	93	M
5	Winter	Hot	150	37.81	100	M
5	Winter	Hot	0	37.37	89	M
5	Winter	Hot	15	37.45	93	M
5	Winter	Hot	30	37.53	92	M
5	Winter	Hot	45	37.61	97	M
5	Winter	Hot	60	37.49	95	M
5	Winter	Hot	75	37.69	95	M
5	Winter	Hot	90	37.71	96	M
5	Winter	Hot	0	37.35	89	M
5	Winter	Hot	15	37.35	95	M
5	Winter	Hot	30	37.37	92	M
5	Winter	Hot	45	37.43	104	M
5	Winter	Hot	60	37.55	96	M
5	Winter	Hot	75	37.61	100	M
5	Winter	Hot	90	37.61	90	M
5	Winter	Hot	105	37.55	95	M
5	Winter	Hot	120	37.55	89	M
5	Winter	Hot	135	37.43	92	M
5	Winter	Hot	150	37.45	90	M
5	Winter	Hot	165	37.65	90	M
5	Winter	Hot	180	37.84	92	M
5	Winter	Hot	195	37.93	95	M
5	Winter	Hot	210	37.86	87	M
5	Winter	Hot	225	37.79	95	M
6	Winter	Hot	0	37.63	88	F
6	Winter	Hot	15	37.69	82	F
6	Winter	Hot	30	37.67	84	F
6	Winter	Hot	45	37.76	91	F
6	Winter	Hot	60	37.93	93	F
6	Winter	Hot	75	38.01	86	F
6	Winter	Hot	90	38.11	96	F
6	Winter	Hot	105	38.17	97	F
6	Winter	Hot	120	38.66	104	F
6	Winter	Hot	135	38.37	81	F
9	Winter	Hot	0	36.92	110	F
9	Winter	Hot	15	37.32	117	F
9	Winter	Hot	30	38	113	F
9	Winter	Hot	45	37.57	107	F
9	Winter	Hot	60	37.59	105	F
9	Winter	Hot	75	37.64	105	F
9	Winter	Hot	90	37.69	102	F
9	Winter	Hot	105	37.52	108	F
9	Winter	Hot	120	37.44	113	F
9	Winter	Hot	135	37.39	102	F
9	Winter	Hot	150	37.34	98	F
9	Winter	Hot	0	37.66	96	F
9	Winter	Hot	15	37.7	100	F
9	Winter	Hot	30	37.8	104	F
9	Winter	Hot	45	37.91	103	F
9	Winter	Hot	60	37.92	103	F
9	Winter	Hot	75	37.82	110	F
9	Winter	Hot	90	37.92	102	F
9	Winter	Hot	105	37.85	102	F
9	Winter	Hot	120	37.73	103	F
9	Winter	Hot	135	37.67	98	F
9	Winter	Hot	150	37.7	103	F
9	Winter	Hot	165	37.86	107	F
9	Winter	Hot	180	37.97	105	F
9	Winter	Hot	195	37.87	108	F
9	Winter	Hot	210	37.91	100	F
9	Winter	Hot	225	37.92	103	F
10	Winter	Hot	0	37.77	104	F
10	Winter	Hot	15	37.86	102	F
10	Winter	Hot	30	37.55	99	F
10	Winter	Hot	45	37.98	113	F
10	Winter	Hot	60	38.19	113	F
10	Winter	Hot	75	38.24	112	F
10	Winter	Hot	90	38.31	105	F
10	Winter	Hot	105	38.15	113	F
10	Winter	Hot	120	38.35	114	F
10	Winter	Hot	135	38.37	117	F
10	Winter	Hot	150	38.31	115	F
8	Winter	Hot	0	37.85	117	F
8	Winter	Hot	15	38.05	106	F
8	Winter	Hot	30	37.89	124	F
8	Winter	Hot	45	37.82	114	F
8	Winter	Hot	60	37.82	117	F
8	Winter	Hot	75	37.82	117	F
8	Winter	Hot	90	37.8	118	F
8	Winter	Hot	0	37.5	104	F
8	Winter	Hot	15	37.52	111	F
8	Winter	Hot	30	37.58	121	F
8	Winter	Hot	45	37.65	115	F
8	Winter	Hot	60	37.74	113	F
8	Winter	Hot	75	37.67	111	F
8	Winter	Hot	90	37.68	118	F
8	Winter	Hot	105	37.72	114	F
8	Winter	Hot	120	37.63	112	F
8	Winter	Hot	135	37.6	120	F
8	Winter	Hot	150	37.72	120	F
8	Winter	Hot	165	37.73	129	F
8	Winter	Hot	180	37.74	132	F
8	Winter	Hot	195	37.73	130	F
8	Winter	Hot	210	37.77	120	F
8	Winter	Hot	225	37.77	134	F
11	Winter	Hot	0	37.41	91	M
11	Winter	Hot	15	37.52	80	M
11	Winter	Hot	30	37.55	86	M
11	Winter	Hot	45	37.62	90	M
11	Winter	Hot	60	37.53	81	M
11	Winter	Hot	75	37.52	92	M
11	Winter	Hot	90	37.58	96	M
11	Winter	Hot	0	37.75	95	M
11	Winter	Hot	15	37.7	85	M
11	Winter	Hot	30	37.77	107	M
11	Winter	Hot	45	37.7	108	M
11	Winter	Hot	60	37.77	91	M
11	Winter	Hot	75	37.82	106	M
11	Winter	Hot	90	37.85	96	M
11	Winter	Hot	105	37.81	92	M
11	Winter	Hot	120	37.68	87	M
11	Winter	Hot	135	37.58	89	M
11	Winter	Hot	150	37.37	90	M
11	Winter	Hot	165	37.1	81	M
11	Winter	Hot	180	37.18	83	M
11	Winter	Hot	195	37.45	81	M
11	Winter	Hot	210	37.5	88	M
11	Winter	Hot	225	37.5	95	M
