# Supplementary material for: Higher operating theatre temperature during burn surgery increases physiological heat strain, subjective workload, and fatigue of surgical staff
Source: PLoS One. 2023 Jun 2;18(6):e0286746. doi: 10.1371/journal.pone.0286746 (PMC10237492; doi:10.1371/journal.pone.0286746)
Supplement: S2 File — (XLSX) [file pone.0286746.s006.xlsx]

## Sheet: Sheet1
Participant ID	Season	Condition	timepoint	usg	sweat loss	sweat rate	body mass	%bm
2	Winter	Cont	0	1.004
2	Winter	Cont	0	1.005
2	Winter	Cont	0	1.005
2	Winter	Cont	0	1.004
7	Winter	Cont	0	1.018
7	Winter	Cont	0	1.007
7	Winter	Cont	0	1.02
7	Winter	Cont	0	1.019
1	Winter	Cont	0	1.003
1	Winter	Cont	0	1.005
8	Winter	Cont	0	1.022
8	Winter	Cont	0	1.027
8	Winter	Cont	0	1.026
8	Winter	Cont	0	1.023
4	Winter	Cont	0	1.008
4	Winter	Cont	0	1.004
5	Winter	Cont	0	1.012
5	Winter	Cont	0	1.011
5	Winter	Cont	0	1.012
5	Winter	Cont	0	1.006
6	Winter	Cont	0	1.005
6	Winter	Cont	0	1.004
2	Winter	Cont	1	1.018	1	0.33	93.1	1.1
2	Winter	Cont	1	1.023	0.3	0.09	93.1	0.3
2	Winter	Cont	1	1.021	0.5	0.25	93.1	0.5
2	Winter	Cont	1	1.018	0.8	0.64	93.1	0.9
7	Winter	Cont	1	1.02	0.8	0.21	108.4	0.7
7	Winter	Cont	1	1.015	1	0.44	108.4	0.9
7	Winter	Cont	1	1.027	0.7	0.47	108.4	0.6
7	Winter	Cont	1	1.021	1.1	0.44	108.4	1
1	Winter	Cont	1	1.014	0.3	0.09	77	0.4
1	Winter	Cont	1	1.015	0.3	0.1	77	0.4
8	Winter	Cont	1	1.025	0.3	0.11	58.7	0.5
8	Winter	Cont	1	1.03	0.4	0.12	58.7	0.7
8	Winter	Cont	1		0.1	0.07	58.7	0.2
8	Winter	Cont	1	1.026	0.4	0.2	58.7	0.7
4	Winter	Cont	1	1.012	0.5	0.33	67.7	0.7
4	Winter	Cont	1	1.018	0.2	0.13	67.7	0.3
5	Winter	Cont	1	1.017	0.6	0.22	68.3	0.9
5	Winter	Cont	1	1.012	0.3	0.13	68.3	0.4
5	Winter	Cont	1	1.013	0.5	0.4	68.3	0.7
5	Winter	Cont	1	1.007	0.7	0.23	68.3	1
6	Winter	Cont	1	1.017	0.5	0.17	82.8	0.6
6	Winter	Cont	1	1.005	0.2	0.2	82.8	0.2
2	Winter	Hot	0	1.006
7	Winter	Hot	0	1.003
7	Winter	Hot	0	1.021
7	Winter	Hot	0	1.018
1	Winter	Hot	0	1.003
1	Winter	Hot	0	1.006
4	Winter	Hot	0	1.004
5	Winter	Hot	0	1.02
5	Winter	Hot	0	1.015
5	Winter	Hot	0	1.016
6	Winter	Hot	0	1.01
9	Winter	Hot	0	1.006
9	Winter	Hot	0	1.006
10	Winter	Hot	0	1.008
8	Winter	Hot	0	1.01
8	Winter	Hot	0	1.015
11	Winter	Hot	0
11	Winter	Hot	0
2	Winter	Hot	1	1.015	0.7	0.31	93.1	0.8
7	Winter	Hot	1	1.024	2	0.67	108.4	1.8
7	Winter	Hot	1	1.028	1.4	0.62	108.4	1.3
7	Winter	Hot	1	1.021	1.8	0.48	108.4	1.7
1	Winter	Hot	1	1.011	0.5	0.17	77	0.6
1	Winter	Hot	1	1.019	0.6	0.4	77	0.8
4	Winter	Hot	1	1.014	0.5	0.2	67.7	0.7
5	Winter	Hot	1	1.021	0.8	0.32	68.3	1.2
5	Winter	Hot	1		0.6	0.4	68.3	0.9
5	Winter	Hot	1		0.6	0.16	68.3	0.9
6	Winter	Hot	1	1.031	0.6	0.27	82.8	0.7
9	Winter	Hot	1	1.015			102
9	Winter	Hot	1	1.02	1.6	0.43	102	1.6
10	Winter	Hot	1	1.026	1.9	0.76	69.1	2.7
8	Winter	Hot	1	1.025	0.2	0.13	58.7	0.3
8	Winter	Hot	1	1.024	0.8	0.21	58.7	1.4
11	Winter	Hot	1		0.9	0.6	71.6	1.3
11	Winter	Hot	1		0.9	0.24	71.6	1.3
