# Supplementary material for: Higher operating theatre temperature during burn surgery increases physiological heat strain, subjective workload, and fatigue of surgical staff
Source: PLoS One. 2023 Jun 2;18(6):e0286746. doi: 10.1371/journal.pone.0286746 (PMC10237492; doi:10.1371/journal.pone.0286746)
Supplement: S3 File — (XLSX) [file pone.0286746.s007.xlsx]

## Sheet: Sheet1
Participant ID	Season	Condition	Hand	timepoint	Score
1	Winter	Cont	D	Pre	17
1	Winter	Cont	D	Pre	15
2	Winter	Cont	D	Pre	18
2	Winter	Cont	D	Pre	20
2	Winter	Cont	D	Pre	16
2	Winter	Cont	D	Pre	19
4	Winter	Cont	D	Pre	18
4	Winter	Cont	D	Pre	18
5	Winter	Cont	D	Pre	17
5	Winter	Cont	D	Pre	17
5	Winter	Cont	D	Pre	16
5	Winter	Cont	D	Pre	18
6	Winter	Cont	D	Pre	19
6	Winter	Cont	D	Pre	17
7	Winter	Cont	D	Pre	17
7	Winter	Cont	D	Pre	18
7	Winter	Cont	D	Pre	18
7	Winter	Cont	D	Pre	19
8	Winter	Cont	D	Pre	15
8	Winter	Cont	D	Pre	19
8	Winter	Cont	D	Pre	20
8	Winter	Cont	D	Pre	20
1	Winter	Cont	D	Post	19
1	Winter	Cont	D	Post	17
2	Winter	Cont	D	Post	17
2	Winter	Cont	D	Post	20
2	Winter	Cont	D	Post	18
2	Winter	Cont	D	Post	19
4	Winter	Cont	D	Post	16
4	Winter	Cont	D	Post	19
5	Winter	Cont	D	Post	19
5	Winter	Cont	D	Post	20
5	Winter	Cont	D	Post	18
5	Winter	Cont	D	Post	19
6	Winter	Cont	D	Post	18
6	Winter	Cont	D	Post	20
7	Winter	Cont	D	Post	19
7	Winter	Cont	D	Post	20
7	Winter	Cont	D	Post	20
7	Winter	Cont	D	Post	19
8	Winter	Cont	D	Post	18
8	Winter	Cont	D	Post	20
8	Winter	Cont	D	Post	20
8	Winter	Cont	D	Post	18
1	Winter	Cont	ND	Pre	16
1	Winter	Cont	ND	Pre	16
2	Winter	Cont	ND	Pre	18
2	Winter	Cont	ND	Pre	19
2	Winter	Cont	ND	Pre	19
2	Winter	Cont	ND	Pre	17
4	Winter	Cont	ND	Pre	18
4	Winter	Cont	ND	Pre	17
5	Winter	Cont	ND	Pre	15
5	Winter	Cont	ND	Pre	16
5	Winter	Cont	ND	Pre	17
5	Winter	Cont	ND	Pre	17
6	Winter	Cont	ND	Pre	17
6	Winter	Cont	ND	Pre	15
7	Winter	Cont	ND	Pre	17
7	Winter	Cont	ND	Pre	17
7	Winter	Cont	ND	Pre	16
7	Winter	Cont	ND	Pre	19
8	Winter	Cont	ND	Pre	15
8	Winter	Cont	ND	Pre	18
8	Winter	Cont	ND	Pre	18
8	Winter	Cont	ND	Pre	18
1	Winter	Cont	ND	Post	13
1	Winter	Cont	ND	Post	14
2	Winter	Cont	ND	Post	17
2	Winter	Cont	ND	Post	18
2	Winter	Cont	ND	Post	17
2	Winter	Cont	ND	Post	19
4	Winter	Cont	ND	Post	20
4	Winter	Cont	ND	Post	18
5	Winter	Cont	ND	Post	18
5	Winter	Cont	ND	Post	17
5	Winter	Cont	ND	Post	18
5	Winter	Cont	ND	Post	17
6	Winter	Cont	ND	Post	16
6	Winter	Cont	ND	Post	19
7	Winter	Cont	ND	Post	17
7	Winter	Cont	ND	Post	16
7	Winter	Cont	ND	Post	15
7	Winter	Cont	ND	Post	20
8	Winter	Cont	ND	Post	17
8	Winter	Cont	ND	Post	17
8	Winter	Cont	ND	Post	17
8	Winter	Cont	ND	Post	17
1	Winter	Hot	D	Pre	18
1	Winter	Hot	D	Pre	17
2	Winter	Hot	D	Pre	16
4	Winter	Hot	D	Pre	19
5	Winter	Hot	D	Pre	18
5	Winter	Hot	D	Pre	19
5	Winter	Hot	D	Pre	19
6	Winter	Hot	D	Pre	20
7	Winter	Hot	D	Pre	16
7	Winter	Hot	D	Pre	19
7	Winter	Hot	D	Pre	16
8	Winter	Hot	D	Pre	20
8	Winter	Hot	D	Pre	19
9	Winter	Hot	D	Pre	20
9	Winter	Hot	D	Pre	22
10	Winter	Hot	D	Pre	17
11	Winter	Hot	D	Pre	16
11	Winter	Hot	D	Pre	16
1	Winter	Hot	D	Post	16
1	Winter	Hot	D	Post	17
2	Winter	Hot	D	Post	19
4	Winter	Hot	D	Post	20
5	Winter	Hot	D	Post	21
5	Winter	Hot	D	Post	20
5	Winter	Hot	D	Post	18
6	Winter	Hot	D	Post	19
7	Winter	Hot	D	Post	19
7	Winter	Hot	D	Post	15
7	Winter	Hot	D	Post	17
8	Winter	Hot	D	Post	22
8	Winter	Hot	D	Post	21
9	Winter	Hot	D	Post	20
9	Winter	Hot	D	Post	19
10	Winter	Hot	D	Post	18
11	Winter	Hot	D	Post	18
11	Winter	Hot	D	Post	17
1	Winter	Hot	ND	Pre	14
1	Winter	Hot	ND	Pre	15
2	Winter	Hot	ND	Pre	19
4	Winter	Hot	ND	Pre	19
5	Winter	Hot	ND	Pre	18
5	Winter	Hot	ND	Pre	19
5	Winter	Hot	ND	Pre	19
6	Winter	Hot	ND	Pre	17
7	Winter	Hot	ND	Pre	18
7	Winter	Hot	ND	Pre	17
7	Winter	Hot	ND	Pre	14
8	Winter	Hot	ND	Pre	19
8	Winter	Hot	ND	Pre	17
9	Winter	Hot	ND	Pre	21
9	Winter	Hot	ND	Pre	18
10	Winter	Hot	ND	Pre	15
11	Winter	Hot	ND	Pre	16
11	Winter	Hot	ND	Pre	17
1	Winter	Hot	ND	Post	15
1	Winter	Hot	ND	Post	17
2	Winter	Hot	ND	Post	18
4	Winter	Hot	ND	Post	19
5	Winter	Hot	ND	Post	18
5	Winter	Hot	ND	Post	17
5	Winter	Hot	ND	Post	18
6	Winter	Hot	ND	Post	17
7	Winter	Hot	ND	Post	18
7	Winter	Hot	ND	Post	17
7	Winter	Hot	ND	Post	17
8	Winter	Hot	ND	Post	19
8	Winter	Hot	ND	Post	17
9	Winter	Hot	ND	Post	18
9	Winter	Hot	ND	Post	17
10	Winter	Hot	ND	Post	18
11	Winter	Hot	ND	Post	16
11	Winter	Hot	ND	Post	17
