# Supplementary material for: Higher operating theatre temperature during burn surgery increases physiological heat strain, subjective workload, and fatigue of surgical staff
Source: PLoS One. 2023 Jun 2;18(6):e0286746. doi: 10.1371/journal.pone.0286746 (PMC10237492; doi:10.1371/journal.pone.0286746)
Supplement: S4 File — (XLSX) [file pone.0286746.s008.xlsx]

## Sheet: Sheet1
Participant ID	Season	Condition	timepoint	Score	Rcorrect	Ccorrect
1	Winter	Cont	Pre	4.3	37	39
1	Winter	Cont	Pre	6.3	48	53
2	Winter	Cont	Pre	5.6	40	51
2	Winter	Cont	Pre	6
2	Winter	Cont	Pre	5
2	Winter	Cont	Pre	6.3	44	54
4	Winter	Cont	Pre	6
4	Winter	Cont	Pre	6.3
5	Winter	Cont	Pre	5
5	Winter	Cont	Pre	4.3	23	39
5	Winter	Cont	Pre	4.6	35	53
5	Winter	Cont	Pre	4.3	31	40
6	Winter	Cont	Pre
6	Winter	Cont	Pre	4	21	26
7	Winter	Cont	Pre	6	49	54
7	Winter	Cont	Pre	7
7	Winter	Cont	Pre	5.6	48	52
7	Winter	Cont	Pre	4.9	51	54
8	Winter	Cont	Pre	6.3
8	Winter	Cont	Pre	6.3
8	Winter	Cont	Pre	7	54	53
8	Winter	Cont	Pre	6	53	52
1	Winter	Cont	Post	4.3	35	37
1	Winter	Cont	Post	5.6	49	51
2	Winter	Cont	Post	4.6	40	52
2	Winter	Cont	Post	5.3
2	Winter	Cont	Post	5.6	42	53
2	Winter	Cont	Post	7	48	52
4	Winter	Cont	Post	5.3	39	53
4	Winter	Cont	Post	4.2
5	Winter	Cont	Post	2.6	23	28
5	Winter	Cont	Post	4.3	28	40
5	Winter	Cont	Post	5.6
5	Winter	Cont	Post	5.3	35	51
6	Winter	Cont	Post
6	Winter	Cont	Post	4.6	37	52
7	Winter	Cont	Post	5.6	47	52
7	Winter	Cont	Post	6.3	48	54
7	Winter	Cont	Post	7	48	51
7	Winter	Cont	Post	7	51	53
8	Winter	Cont	Post	7	54	53
8	Winter	Cont	Post	7	54	53
8	Winter	Cont	Post	7	50	54
8	Winter	Cont	Post	5.6	51	54
1	Winter	Hot	Pre	6.3	46	52
1	Winter	Hot	Pre	5.3	50	53
2	Winter	Hot	Pre	6	40	48
4	Winter	Hot	Pre	7	54	53
5	Winter	Hot	Pre	2.6	19	26
5	Winter	Hot	Pre	5.3	33	51
5	Winter	Hot	Pre	4	23	28
6	Winter	Hot	Pre	5.3	39	51
7	Winter	Hot	Pre	7	49	52
7	Winter	Hot	Pre	6	50	51
7	Winter	Hot	Pre	6.3	46	54
8	Winter	Hot	Pre	6.3	53	53
8	Winter	Hot	Pre	7	54	50
9	Winter	Hot	Pre	3	15	18
9	Winter	Hot	Pre	5.3	45	52
10	Winter	Hot	Pre	4.3	35	39
11	Winter	Hot	Pre	2.3	12	18
11	Winter	Hot	Pre	6	45	50
1	Winter	Hot	Post	5.3	40	52
1	Winter	Hot	Post	4.3	32	37
2	Winter	Hot	Post	5.3	45	54
4	Winter	Hot	Post	5.6	48	53
5	Winter	Hot	Post	5	34	38
5	Winter	Hot	Post	3.6	24	37
5	Winter	Hot	Post	3.3	21	24
6	Winter	Hot	Post	5.3	45	51
7	Winter	Hot	Post	7	50	54
7	Winter	Hot	Post	5.3	45	51
7	Winter	Hot	Post	5.3	42	53
8	Winter	Hot	Post	7	54	54
8	Winter	Hot	Post	7	54	52
9	Winter	Hot	Post	5	34	37
9	Winter	Hot	Post	4.3	27	39
10	Winter	Hot	Post	5.3	40	52
11	Winter	Hot	Post	5.6	50	52
11	Winter	Hot	Post	6	43	47
