# Supplementary material for: Higher operating theatre temperature during burn surgery increases physiological heat strain, subjective workload, and fatigue of surgical staff
Source: PLoS One. 2023 Jun 2;18(6):e0286746. doi: 10.1371/journal.pone.0286746 (PMC10237492; doi:10.1371/journal.pone.0286746)
Supplement: S5 File — (XLSX) [file pone.0286746.s009.xlsx]

## Sheet: Sheet1
Participant ID	Season	Condition	timepoint	set.size	Couting.latency	Recall.position	Recall.latency
1	Winter	Cont	Pre	3	1194	1	1675
1	Winter	Cont	Pre	3	1253	1	1887
2	Winter	Cont	Pre	3	1416	1	1647
2	Winter	Cont	Pre	3		1
2	Winter	Cont	Pre	3		1
2	Winter	Cont	Pre	3	1316	1	1650
4	Winter	Cont	Pre	3		1
4	Winter	Cont	Pre	3		1
5	Winter	Cont	Pre	3		1
5	Winter	Cont	Pre	3	1470	1	1692
5	Winter	Cont	Pre	3	1578	1	1476
5	Winter	Cont	Pre	3	1432	1	1685
6	Winter	Cont	Pre	3		1
6	Winter	Cont	Pre	3	1794	1	1565
7	Winter	Cont	Pre	3	1476	1	1845
7	Winter	Cont	Pre	3		1
7	Winter	Cont	Pre	3	1529	1	2695
7	Winter	Cont	Pre	3	1086	1	1720
8	Winter	Cont	Pre	3		1
8	Winter	Cont	Pre	3		1
8	Winter	Cont	Pre	3	1065	1	1200
8	Winter	Cont	Pre	3	912	1	1097
1	Winter	Cont	Post	3	1273	1	1431
1	Winter	Cont	Post	3	1247	1	1512
2	Winter	Cont	Post	3	1255	1	1976
2	Winter	Cont	Post	3		1
2	Winter	Cont	Post	3	1346	1	1417
2	Winter	Cont	Post	3	1237	1	1534
4	Winter	Cont	Post	3	1872	1	1525
4	Winter	Cont	Post	3		1
5	Winter	Cont	Post	3	1541	1	1606
5	Winter	Cont	Post	3	1405	1	1959
5	Winter	Cont	Post	3		1
5	Winter	Cont	Post	3	1602	1	1667
6	Winter	Cont	Post	3		1
6	Winter	Cont	Post	3	1325	1	1279
7	Winter	Cont	Post	3	2285	1	2399
7	Winter	Cont	Post	3	1070	1	1490
7	Winter	Cont	Post	3	2385	1	1840
7	Winter	Cont	Post	3	1103	1	1725
8	Winter	Cont	Post	3	1057	1	1206
8	Winter	Cont	Post	3	995	1	1031
8	Winter	Cont	Post	3	906	1	1177
8	Winter	Cont	Post	3	898	1	1013
1	Winter	Cont	Pre	4	1367	2	728
1	Winter	Cont	Pre	4	1380	2	654
2	Winter	Cont	Pre	4	1288	2	790
2	Winter	Cont	Pre	4		2
2	Winter	Cont	Pre	4		2
2	Winter	Cont	Pre	4	1372	2	748
4	Winter	Cont	Pre	4		2
4	Winter	Cont	Pre	4		2
5	Winter	Cont	Pre	4		2
5	Winter	Cont	Pre	4	2169	2	907
5	Winter	Cont	Pre	4	1873	2	781
5	Winter	Cont	Pre	4	1703	2	808
6	Winter	Cont	Pre	4		2
6	Winter	Cont	Pre	4	1779	2	1002
7	Winter	Cont	Pre	4	1560	2	1075
7	Winter	Cont	Pre	4		2
7	Winter	Cont	Pre	4	1216	2	1076
7	Winter	Cont	Pre	4	1534	2	895
8	Winter	Cont	Pre	4		2
8	Winter	Cont	Pre	4		2
8	Winter	Cont	Pre	4	970	2	586
8	Winter	Cont	Pre	4	1011	2	417
1	Winter	Cont	Post	4	3601	2	635
1	Winter	Cont	Post	4	1193	2	551
2	Winter	Cont	Post	4	1320	2	787
2	Winter	Cont	Post	4		2
2	Winter	Cont	Post	4	1603	2	862
2	Winter	Cont	Post	4	1357	2	694
4	Winter	Cont	Post	4	2334	2	535
4	Winter	Cont	Post	4		2
5	Winter	Cont	Post	4	1879	2	693
5	Winter	Cont	Post	4	1930	2	667
5	Winter	Cont	Post	4		2
5	Winter	Cont	Post	4	1879	2	762
6	Winter	Cont	Post	4		2
6	Winter	Cont	Post	4	1483	2	855
7	Winter	Cont	Post	4	1380	2	1387
7	Winter	Cont	Post	4	1409	2	633
7	Winter	Cont	Post	4	1283	2	794
7	Winter	Cont	Post	4	1355	2	883
8	Winter	Cont	Post	4	1108	2	528
8	Winter	Cont	Post	4	1028	2	425
8	Winter	Cont	Post	4	1056	2	441
8	Winter	Cont	Post	4	981	2	540
1	Winter	Cont	Pre	5	1950	3	786
1	Winter	Cont	Pre	5	2372	3	627
2	Winter	Cont	Pre	5	1629	3	787
2	Winter	Cont	Pre	5		3
2	Winter	Cont	Pre	5		3
2	Winter	Cont	Pre	5	1590	3	694
4	Winter	Cont	Pre	5		3
4	Winter	Cont	Pre	5		3
5	Winter	Cont	Pre	5		3
5	Winter	Cont	Pre	5	3371	3	1019
5	Winter	Cont	Pre	5	2721	3	1103
5	Winter	Cont	Pre	5	2715	3	868
6	Winter	Cont	Pre	5		3
6	Winter	Cont	Pre	5	2588	3	794
7	Winter	Cont	Pre	5	1431	3	1058
7	Winter	Cont	Pre	5		3
7	Winter	Cont	Pre	5	1712	3	1294
7	Winter	Cont	Pre	5	1624	3	1545
8	Winter	Cont	Pre	5		3
8	Winter	Cont	Pre	5		3
8	Winter	Cont	Pre	5	1237	3	484
8	Winter	Cont	Pre	5	1642	3	489
1	Winter	Cont	Post	5	2262	3	710
1	Winter	Cont	Post	5	1954	3	605
2	Winter	Cont	Post	5	1750	3	650
2	Winter	Cont	Post	5		3
2	Winter	Cont	Post	5	1829	3	852
2	Winter	Cont	Post	5	1669	3	740
4	Winter	Cont	Post	5	3130	3	539
4	Winter	Cont	Post	5		3
5	Winter	Cont	Post	5	2640	3	939
5	Winter	Cont	Post	5	2157	3	818
5	Winter	Cont	Post	5		3
5	Winter	Cont	Post	5	2445	3	1135
6	Winter	Cont	Post	5		3
6	Winter	Cont	Post	5	2211	3	785
7	Winter	Cont	Post	5	1591	3	968
7	Winter	Cont	Post	5	1471	3	724
7	Winter	Cont	Post	5	1676	3	740
7	Winter	Cont	Post	5	1429	3	1474
8	Winter	Cont	Post	5	1278	3	590
8	Winter	Cont	Post	5	1251	3	395
8	Winter	Cont	Post	5	1207	3	437
8	Winter	Cont	Post	5	1190	3	430
1	Winter	Cont	Pre	6	3034	4	705
1	Winter	Cont	Pre	6	3400	4	594
2	Winter	Cont	Pre	6	2444	4	869
2	Winter	Cont	Pre	6		4
2	Winter	Cont	Pre	6		4
2	Winter	Cont	Pre	6	2646	4	714
4	Winter	Cont	Pre	6		4
4	Winter	Cont	Pre	6		4
5	Winter	Cont	Pre	6		4
5	Winter	Cont	Pre	6	4691	4	620
5	Winter	Cont	Pre	6	3279	4	1087
5	Winter	Cont	Pre	6	2336	4	1037
6	Winter	Cont	Pre	6		4
6	Winter	Cont	Pre	6	3796	4	859
7	Winter	Cont	Pre	6	2220	4	1509
7	Winter	Cont	Pre	6		4
7	Winter	Cont	Pre	6	2150	4	1168
7	Winter	Cont	Pre	6	4557	4	1102
8	Winter	Cont	Pre	6		4
8	Winter	Cont	Pre	6		4
8	Winter	Cont	Pre	6	1908	4	580
8	Winter	Cont	Pre	6	1394	4	435
1	Winter	Cont	Post	6	2023	4	528
1	Winter	Cont	Post	6	2352	4	661
2	Winter	Cont	Post	6	3016	4	675
2	Winter	Cont	Post	6		4
2	Winter	Cont	Post	6	2569	4	681
2	Winter	Cont	Post	6	2170	4	799
4	Winter	Cont	Post	6	3960	4	452
4	Winter	Cont	Post	6		4
5	Winter	Cont	Post	6	4001	4	822
5	Winter	Cont	Post	6	4759	4	582
5	Winter	Cont	Post	6		4
5	Winter	Cont	Post	6	3272	4	700
6	Winter	Cont	Post	6		4
6	Winter	Cont	Post	6	3168	4	861
7	Winter	Cont	Post	6	3049	4	935
7	Winter	Cont	Post	6	2231	4	803
7	Winter	Cont	Post	6	2414	4	793
7	Winter	Cont	Post	6	2252	4	735
8	Winter	Cont	Post	6	1632	4	510
8	Winter	Cont	Post	6	2019	4	435
8	Winter	Cont	Post	6	1778	4	391
8	Winter	Cont	Post	6	1738	4	553
1	Winter	Cont	Pre	7	2955	5	548
1	Winter	Cont	Pre	7	2565	5	648
2	Winter	Cont	Pre	7	2662	5	916
2	Winter	Cont	Pre	7		5
2	Winter	Cont	Pre	7		5
2	Winter	Cont	Pre	7	2492	5	992
4	Winter	Cont	Pre	7		5
4	Winter	Cont	Pre	7		5
5	Winter	Cont	Pre	7		5
5	Winter	Cont	Pre	7	4664	5	1319
5	Winter	Cont	Pre	7	4620	5	661
5	Winter	Cont	Pre	7	3375	5	1055
6	Winter	Cont	Pre	7		5
6	Winter	Cont	Pre	7	4671	5
7	Winter	Cont	Pre	7	2814	5	901
7	Winter	Cont	Pre	7		5
7	Winter	Cont	Pre	7	2359	5	953
7	Winter	Cont	Pre	7	2746	5	791
8	Winter	Cont	Pre	7		5
8	Winter	Cont	Pre	7		5
8	Winter	Cont	Pre	7	2126	5	498
8	Winter	Cont	Pre	7	2340	5	447
1	Winter	Cont	Post	7	2491	5	957
1	Winter	Cont	Post	7	2572	5	576
2	Winter	Cont	Post	7	2558	5	902
2	Winter	Cont	Post	7		5
2	Winter	Cont	Post	7	2223	5	675
2	Winter	Cont	Post	7	2213	5	1067
4	Winter	Cont	Post	7	4411	5	544
4	Winter	Cont	Post	7		5
5	Winter	Cont	Post	7	5804	5	6143
5	Winter	Cont	Post	7	4325	5	1432
5	Winter	Cont	Post	7		5
5	Winter	Cont	Post	7	3630	5	665
6	Winter	Cont	Post	7		5
6	Winter	Cont	Post	7	3668	5	1191
7	Winter	Cont	Post	7	1990	5	699
7	Winter	Cont	Post	7	2417	5	1417
7	Winter	Cont	Post	7	2304	5	737
7	Winter	Cont	Post	7	2018	5	655
8	Winter	Cont	Post	7	2037	5	508
8	Winter	Cont	Post	7	2139	5	694
8	Winter	Cont	Post	7	1685	5	461
8	Winter	Cont	Post	7	1975	5	432
1	Winter	Cont	Pre	8	2676	6	1227
1	Winter	Cont	Pre	8	2632	6	576
2	Winter	Cont	Pre	8	3367	6	1991
2	Winter	Cont	Pre	8		6
2	Winter	Cont	Pre	8		6
2	Winter	Cont	Pre	8	2892	6	633
4	Winter	Cont	Pre	8		6
4	Winter	Cont	Pre	8		6
5	Winter	Cont	Pre	8		6
5	Winter	Cont	Pre	8	6040	6
5	Winter	Cont	Pre	8	5162	6	1237
5	Winter	Cont	Pre	8	4556	6
6	Winter	Cont	Pre	8		6
6	Winter	Cont	Pre	8	4021	6
7	Winter	Cont	Pre	8	6149	6	1246
7	Winter	Cont	Pre	8		6
7	Winter	Cont	Pre	8	3078	6	496
7	Winter	Cont	Pre	8	3495	6	945
8	Winter	Cont	Pre	8		6
8	Winter	Cont	Pre	8		6
8	Winter	Cont	Pre	8	1668	6	490
8	Winter	Cont	Pre	8	1619	6	485
1	Winter	Cont	Post	8	2281	6	430
1	Winter	Cont	Post	8	3056	6	541
2	Winter	Cont	Post	8	2971	6	880
2	Winter	Cont	Post	8		6
2	Winter	Cont	Post	8	3011	6	672
2	Winter	Cont	Post	8	2140	6	862
4	Winter	Cont	Post	8	5816	6	1457
4	Winter	Cont	Post	8		6
5	Winter	Cont	Post	8	6251	6
5	Winter	Cont	Post	8	4978	6
5	Winter	Cont	Post	8		6
5	Winter	Cont	Post	8	6103	6	1658
6	Winter	Cont	Post	8		6
6	Winter	Cont	Post	8	4592	6	1733
7	Winter	Cont	Post	8	3882	6	1681
7	Winter	Cont	Post	8	3274	6	632
7	Winter	Cont	Post	8	2639	6	682
7	Winter	Cont	Post	8	2473	6	609
8	Winter	Cont	Post	8	2118	6	564
8	Winter	Cont	Post	8	2134	6	437
8	Winter	Cont	Post	8	1851	6	481
8	Winter	Cont	Post	8	2106	6	518
1	Winter	Cont	Pre	9	3440	7
1	Winter	Cont	Pre	9	2632	7	1008
2	Winter	Cont	Pre	9	2673	7
2	Winter	Cont	Pre	9		7
2	Winter	Cont	Pre	9		7
2	Winter	Cont	Pre	9	2078	7	906
4	Winter	Cont	Pre	9		7
4	Winter	Cont	Pre	9		7
5	Winter	Cont	Pre	9		7
5	Winter	Cont	Pre	9	4880	7
5	Winter	Cont	Pre	9	5780	7
5	Winter	Cont	Pre	9	4569	7
6	Winter	Cont	Pre	9		7
6	Winter	Cont	Pre	9	5663	7
7	Winter	Cont	Pre	9	3331	7	4734
7	Winter	Cont	Pre	9		7
7	Winter	Cont	Pre	9	2894	7	531
7	Winter	Cont	Pre	9	3021	7	2004
8	Winter	Cont	Pre	9		7
8	Winter	Cont	Pre	9		7
8	Winter	Cont	Pre	9	2309	7	454
8	Winter	Cont	Pre	9	1620	7	1318
1	Winter	Cont	Post	9	2852	7
1	Winter	Cont	Post	9	1862	7	433
2	Winter	Cont	Post	9	3227	7	1108
2	Winter	Cont	Post	9		7
2	Winter	Cont	Post	9	1877	7	997
2	Winter	Cont	Post	9	1935	7	688
4	Winter	Cont	Post	9	9454	7	2609
4	Winter	Cont	Post	9		7
5	Winter	Cont	Post	9	6462	7
5	Winter	Cont	Post	9	5521	7
5	Winter	Cont	Post	9		7
5	Winter	Cont	Post	9	5217	7
6	Winter	Cont	Post	9		7
6	Winter	Cont	Post	9	3787	7	1857
7	Winter	Cont	Post	9	4404	7	549
7	Winter	Cont	Post	9	4595	7	554
7	Winter	Cont	Post	9	3985	7	528
7	Winter	Cont	Post	9	2418	7	1100
8	Winter	Cont	Post	9	2140	7	1811
8	Winter	Cont	Post	9	2047	7	343
8	Winter	Cont	Post	9	2149	7	439
8	Winter	Cont	Post	9	1643	7	395
1	Winter	Hot	Pre	3	1460	1	2313
1	Winter	Hot	Pre	3	1384	1	2784
2	Winter	Hot	Pre	3	1401	1	2182
4	Winter	Hot	Pre	3	2262	1	2093
5	Winter	Hot	Pre	3	1731	1	2376
5	Winter	Hot	Pre	3	1626	1	1551
5	Winter	Hot	Pre	3	1912	1	1534
6	Winter	Hot	Pre	3	1471	1	1553
7	Winter	Hot	Pre	3	1428	1	1580
7	Winter	Hot	Pre	3	2309	1	2238
7	Winter	Hot	Pre	3	1814	1	1926
8	Winter	Hot	Pre	3	961	1	1024
8	Winter	Hot	Pre	3	1020	1	1123
9	Winter	Hot	Pre	3	1180	1	1382
9	Winter	Hot	Pre	3	2771	1	1697
10	Winter	Hot	Pre	3	2355	1	1857
11	Winter	Hot	Pre	3	983	1	1315
11	Winter	Hot	Pre	3	948	1	1060
1	Winter	Hot	Post	3	1194	1	1745
1	Winter	Hot	Post	3	1472	1	1850
2	Winter	Hot	Post	3	1173	1	1517
4	Winter	Hot	Post	3	1612	1	1574
5	Winter	Hot	Post	3	1411	1	1523
5	Winter	Hot	Post	3	1351	1	1556
5	Winter	Hot	Post	3	1591	1	1486
6	Winter	Hot	Post	3	1391	1	2214
7	Winter	Hot	Post	3	1338	1	1665
7	Winter	Hot	Post	3	1391	1	2214
7	Winter	Hot	Post	3	1144	1	1353
8	Winter	Hot	Post	3	1018	1	1000
8	Winter	Hot	Post	3	925	1	1161
9	Winter	Hot	Post	3	1545	1	2058
9	Winter	Hot	Post	3	1207	1	1665
10	Winter	Hot	Post	3	1325	1	1561
11	Winter	Hot	Post	3	1006	1	1168
11	Winter	Hot	Post	3	1030	1	1105
1	Winter	Hot	Pre	4	1875	2	1121
1	Winter	Hot	Pre	4	1401	2	1216
2	Winter	Hot	Pre	4	1312	2	823
4	Winter	Hot	Pre	4	2577	2	990
5	Winter	Hot	Pre	4	2092	2	1312
5	Winter	Hot	Pre	4	2367	2	804
5	Winter	Hot	Pre	4	1734	2	659
6	Winter	Hot	Pre	4	1879	2	1033
7	Winter	Hot	Pre	4	1586	2	831
7	Winter	Hot	Pre	4	1432	2	1000
7	Winter	Hot	Pre	4	1833	2	1074
8	Winter	Hot	Pre	4	1033	2	476
8	Winter	Hot	Pre	4	1041	2	422
9	Winter	Hot	Pre	4	1228	2	1139
9	Winter	Hot	Pre	4	1432	2	1325
10	Winter	Hot	Pre	4	1887	2	1244
11	Winter	Hot	Pre	4	1259	2	1066
11	Winter	Hot	Pre	4	1086	2	617
1	Winter	Hot	Post	4	1354	2	734
1	Winter	Hot	Post	4	1999	2	635
2	Winter	Hot	Post	4	1310	2	646
4	Winter	Hot	Post	4	2334	2	909
5	Winter	Hot	Post	4	2367	2	706
5	Winter	Hot	Post	4	3067	2	643
5	Winter	Hot	Post	4	2540	2	793
6	Winter	Hot	Post	4	1321	2	786
7	Winter	Hot	Post	4	1408	2	824
7	Winter	Hot	Post	4	1321	2	786
7	Winter	Hot	Post	4	1274	2	665
8	Winter	Hot	Post	4	995	2	418
8	Winter	Hot	Post	4	950	2	424
9	Winter	Hot	Post	4	3388	2	1078
9	Winter	Hot	Post	4	2238	2	982
10	Winter	Hot	Post	4	3217	2	917
11	Winter	Hot	Post	4	1066	2	680
11	Winter	Hot	Post	4	1502	2	507
1	Winter	Hot	Pre	5	2519	3	1215
1	Winter	Hot	Pre	5	2530	3	578
2	Winter	Hot	Pre	5	2005	3	715
4	Winter	Hot	Pre	5	3453	3	968
5	Winter	Hot	Pre	5	3013	3	1395
5	Winter	Hot	Pre	5	3658	3	700
5	Winter	Hot	Pre	5	2377	3	844
6	Winter	Hot	Pre	5	2594	3	855
7	Winter	Hot	Pre	5	2084	3	802
7	Winter	Hot	Pre	5	2176	3	1029
7	Winter	Hot	Pre	5	1521	3	1469
8	Winter	Hot	Pre	5	1676	3	472
8	Winter	Hot	Pre	5	1195	3	459
9	Winter	Hot	Pre	5	2133	3	648
9	Winter	Hot	Pre	5	3866	3	1032
10	Winter	Hot	Pre	5	2620	3	1080
11	Winter	Hot	Pre	5	1356	3	1246
11	Winter	Hot	Pre	5	1856	3	615
1	Winter	Hot	Post	5	1776	3	604
1	Winter	Hot	Post	5	1976	3	527
2	Winter	Hot	Post	5	1531	3	731
4	Winter	Hot	Post	5	3764	3	748
5	Winter	Hot	Post	5	2313	3	886
5	Winter	Hot	Post	5	1998	3	758
5	Winter	Hot	Post	5	2423	3	1119
6	Winter	Hot	Post	5	1273	3	724
7	Winter	Hot	Post	5	2140	3	751
7	Winter	Hot	Post	5	1273	3	724
7	Winter	Hot	Post	5	1424	3	598
8	Winter	Hot	Post	5	1122	3	416
8	Winter	Hot	Post	5	1214	3	437
9	Winter	Hot	Post	5	3703	3	1000
9	Winter	Hot	Post	5	5627	3	865
10	Winter	Hot	Post	5	2397	3	1020
11	Winter	Hot	Post	5	1861	3	640
11	Winter	Hot	Post	5	1313	3	526
1	Winter	Hot	Pre	6	4059	4	1203
1	Winter	Hot	Pre	6	2202	4	546
2	Winter	Hot	Pre	6	2141	4	919
4	Winter	Hot	Pre	6	5156	4	1562
5	Winter	Hot	Pre	6	3664	4	1536
5	Winter	Hot	Pre	6	4120	4	972
5	Winter	Hot	Pre	6	4397	4	720
6	Winter	Hot	Pre	6	3359	4	958
7	Winter	Hot	Pre	6	2746	4	769
7	Winter	Hot	Pre	6	2221	4	899
7	Winter	Hot	Pre	6	2609	4	849
8	Winter	Hot	Pre	6	1722	4	433
8	Winter	Hot	Pre	6	1588	4	436
9	Winter	Hot	Pre	6	4239	4	567
9	Winter	Hot	Pre	6	4034	4	844
10	Winter	Hot	Pre	6	5462	4	1468
11	Winter	Hot	Pre	6	1900	4	890
11	Winter	Hot	Pre	6	4936	4	671
1	Winter	Hot	Post	6	2584	4	513
1	Winter	Hot	Post	6	2522	4	567
2	Winter	Hot	Post	6	2679	4	669
4	Winter	Hot	Post	6	3825	4	1051
5	Winter	Hot	Post	6	4372	4	790
5	Winter	Hot	Post	6	2372	4	1248
5	Winter	Hot	Post	6	2480	4	684
6	Winter	Hot	Post	6	2641	4	767
7	Winter	Hot	Post	6	2987	4	809
7	Winter	Hot	Post	6	2641	4	767
7	Winter	Hot	Post	6	3451	4	694
8	Winter	Hot	Post	6	1889	4	881
8	Winter	Hot	Post	6	1448	4	384
9	Winter	Hot	Post	6	5890	4	1270
9	Winter	Hot	Post	6	6739	4	878
10	Winter	Hot	Post	6	3874	4	1120
11	Winter	Hot	Post	6	2252	4	676
11	Winter	Hot	Post	6	1735	4	550
1	Winter	Hot	Pre	7	4297	4	1116
1	Winter	Hot	Pre	7	3362	5	637
2	Winter	Hot	Pre	7	2323	5	944
4	Winter	Hot	Pre	7	5993	5	1056
5	Winter	Hot	Pre	7	3783	5	1263
5	Winter	Hot	Pre	7	4748	5	931
5	Winter	Hot	Pre	7	4267	5	2000
6	Winter	Hot	Pre	7	3939	5	688
7	Winter	Hot	Pre	7	3079	5	758
7	Winter	Hot	Pre	7	2785	5	760
7	Winter	Hot	Pre	7	3388	5	737
8	Winter	Hot	Pre	7	2114	5	434
8	Winter	Hot	Pre	7	1827	5	404
9	Winter	Hot	Pre	7	3591	5
9	Winter	Hot	Pre	7	5213	5	982
10	Winter	Hot	Pre	7	7120	5	934
11	Winter	Hot	Pre	7	2971	5
11	Winter	Hot	Pre	7	5354	5	596
1	Winter	Hot	Post	7	2726	5	1699
1	Winter	Hot	Post	7	3128	5	858
2	Winter	Hot	Post	7	2268	5	540
4	Winter	Hot	Post	7	3290	5	595
5	Winter	Hot	Post	7	4738	5	773
5	Winter	Hot	Post	7	4885	5	511
5	Winter	Hot	Post	7	3111	5
6	Winter	Hot	Post	7	2216	5	656
7	Winter	Hot	Post	7	3251	5	835
7	Winter	Hot	Post	7	2216	5	656
7	Winter	Hot	Post	7	2788	5	620
8	Winter	Hot	Post	7	1987	5	454
8	Winter	Hot	Post	7	2528	5	450
9	Winter	Hot	Post	7	4141	5	1299
9	Winter	Hot	Post	7	4156	5	1351
10	Winter	Hot	Post	7	3984	5	1301
11	Winter	Hot	Post	7	3404	5	716
11	Winter	Hot	Post	7	2195	5	483
1	Winter	Hot	Pre	8	2582	6	761
1	Winter	Hot	Pre	8	3148	6	618
2	Winter	Hot	Pre	8	2302	6	570
4	Winter	Hot	Pre	8	5035	6	1148
5	Winter	Hot	Pre	8	5357	6
5	Winter	Hot	Pre	8	4156	6	2014
5	Winter	Hot	Pre	8	3671	6
6	Winter	Hot	Pre	8	6367	6	1742
7	Winter	Hot	Pre	8	3697	6	659
7	Winter	Hot	Pre	8	3862	6	1055
7	Winter	Hot	Pre	8	3372	6	1683
8	Winter	Hot	Pre	8	1875	6	361
8	Winter	Hot	Pre	8	1879	6	410
9	Winter	Hot	Pre	8	3833	6
9	Winter	Hot	Pre	8	6139	6	4393
10	Winter	Hot	Pre	8	7191	6	1409
11	Winter	Hot	Pre	8	3959	6
11	Winter	Hot	Pre	8	2176	6	748
1	Winter	Hot	Post	8	2599	6	735
1	Winter	Hot	Post	8	2233	6	2100
2	Winter	Hot	Post	8	2307	6	633
4	Winter	Hot	Post	8	4720	6	859
5	Winter	Hot	Post	8	5573	6	1251
5	Winter	Hot	Post	8	5442	6
5	Winter	Hot	Post	8	5105	6
6	Winter	Hot	Post	8	2843	6	715
7	Winter	Hot	Post	8	3197	6	675
7	Winter	Hot	Post	8	2843	6	715
7	Winter	Hot	Post	8	2994	6	1547
8	Winter	Hot	Post	8	2441	6	515
8	Winter	Hot	Post	8	1579	6	337
9	Winter	Hot	Post	8	7099	6	1539
9	Winter	Hot	Post	8	5516	6
10	Winter	Hot	Post	8	6802	6	3148
11	Winter	Hot	Post	8	2868	6	751
11	Winter	Hot	Post	8	2969	6	375
1	Winter	Hot	Pre	9	2793	7
1	Winter	Hot	Pre	9	2519	7	1080
2	Winter	Hot	Pre	9	2829	7	1831
4	Winter	Hot	Pre	9	5829	7	1853
5	Winter	Hot	Pre	9	9552	7
5	Winter	Hot	Pre	9	6551	7	1906
5	Winter	Hot	Pre	9	4200	7
6	Winter	Hot	Pre	9	5034	7
7	Winter	Hot	Pre	9	3257	7	2172
7	Winter	Hot	Pre	9	4760	7
7	Winter	Hot	Pre	9	1735	7	640
8	Winter	Hot	Pre	9	2088	7	312
8	Winter	Hot	Pre	9	1832	7	401
9	Winter	Hot	Pre	9	4240	7
9	Winter	Hot	Pre	9	8912	7
10	Winter	Hot	Pre	9	8345	7
11	Winter	Hot	Pre	9	2598	7
11	Winter	Hot	Pre	9	3027	7
1	Winter	Hot	Post	9	2008	7	2503
1	Winter	Hot	Post	9	2168	7
2	Winter	Hot	Post	9	2082	7	1951
4	Winter	Hot	Post	9	7112	7	670
5	Winter	Hot	Post	9	4023	7
5	Winter	Hot	Post	9	10315	7
5	Winter	Hot	Post	9	5758	7
6	Winter	Hot	Post	9	2733	7	3983
7	Winter	Hot	Post	9	3337	7	652
7	Winter	Hot	Post	9	2733	7	3983
7	Winter	Hot	Post	9	1780	7	1794
8	Winter	Hot	Post	9	2156	7	478
8	Winter	Hot	Post	9	1600	7	387
9	Winter	Hot	Post	9	6325	7
9	Winter	Hot	Post	9	4216	7
10	Winter	Hot	Post	9	7114	7	1477
11	Winter	Hot	Post	9	3351	7	826
11	Winter	Hot	Post	9	2998	7	472
