# Supplementary material for: Higher operating theatre temperature during burn surgery increases physiological heat strain, subjective workload, and fatigue of surgical staff
Source: PLoS One. 2023 Jun 2;18(6):e0286746. doi: 10.1371/journal.pone.0286746 (PMC10237492; doi:10.1371/journal.pone.0286746)
Supplement: S6 File — (XLSX) [file pone.0286746.s010.xlsx]

## Sheet: Sheet1
Participant ID	Season	Condition	timepoint	TS	TC	RPE	Fat	Men	Phy	Tem	Task	Sit	Dist	Frust
2	Winter	Cont	Pre	16	12	7.5	0
2	Winter	Cont	Pre	6	5	14	2
2	Winter	Cont	Pre	5	7	13	2
2	Winter	Cont	Pre	13	11	13	2
7	Winter	Cont	Pre	12	10	11	2
7	Winter	Cont	Pre	12	12	10	6
7	Winter	Cont	Pre	12	12	9	5
7	Winter	Cont	Pre	7	7	8	4
1	Winter	Cont	Pre	10	10	7.5	0
1	Winter	Cont	Pre	10	11	7	0
8	Winter	Cont	Pre	10	1	6	12
8	Winter	Cont	Pre	10	10	8	8
8	Winter	Cont	Pre	10	1	9	6
8	Winter	Cont	Pre	10	1	6	4
4	Winter	Cont	Pre	10	10	6	4
4	Winter	Cont	Pre	12	12	10	2
5	Winter	Cont	Pre	14	10	6	1
5	Winter	Cont	Pre	13	3	12	2
5	Winter	Cont	Pre	15	5	11	2
5	Winter	Cont	Pre	14	12	8	6
6	Winter	Cont	Pre	11	11	10	4
6	Winter	Cont	Pre	8	8	11	6
2	Winter	Cont	Post	12	10	6	2	5	10	20	5	5	0	5
2	Winter	Cont	Post	17	13	15	5	30	45	35	30	25	25	20
2	Winter	Cont	Post	9	10	9	2	30	10	10	10	25	5	5
2	Winter	Cont	Post	16	14	14	6	20	25	5	5	5	5	5
7	Winter	Cont	Post	17	12	13	14	80	75	80	60	80	75	30
7	Winter	Cont	Post	7	11	13	13	70	35	80	35	65	55	25
7	Winter	Cont	Post	11	10	13	10	50	60	45	55	60	55	20
7	Winter	Cont	Post	17	15	14	10	60	70	70	70	45	30	15
1	Winter	Cont	Post	14	12	11	4	55	35	45	35	35	35	5
1	Winter	Cont	Post	13	12	10	2	40	40	25	35	15	10	10
8	Winter	Cont	Post	10	2	7	12	10	10	30	10	10	15	10
8	Winter	Cont	Post	10	10	7.5	7	10	10	35	15	5	25	10
8	Winter	Cont	Post	8	1	9	6	10	5	25	5	5	20	5
8	Winter	Cont	Post	11	1	10	8	0	15	15	10	5	5	0
4	Winter	Cont	Post	18	16	14	8	65	65	65	60	60	30	30
4	Winter	Cont	Post	15	15	11	8	25	20	15	15	15	20	15
5	Winter	Cont	Post	17	15	14	12	50	35	55	55	55	55	45
5	Winter	Cont	Post	14	5	13	6	45	35	25	45	30	45	35
5	Winter	Cont	Post	16	12	11	4	10	15	15	10	10	15	10
5	Winter	Cont	Post	16	15	13	10	40	30	25	30	40	45	45
6	Winter	Cont	Post	13	7	11	2	25	20	20	20	20	20	15
6	Winter	Cont	Post	13	12	11	4	25	20	20	10	10	10	5
2	Winter	Hot	Pre	17	13	10	2
7	Winter	Hot	Pre	17	13	13	6
7	Winter	Hot	Pre	4	5	7.5	4
7	Winter	Hot	Pre	14	12	10	4
1	Winter	Hot	Pre	14	10	7	0
1	Winter	Hot	Pre	10	10	7.5	0
4	Winter	Hot	Pre	12	12	6	0
5	Winter	Hot	Pre	14	12	10	0
5	Winter	Hot	Pre	11	10	10	2
5	Winter	Hot	Pre	12	11	11	4
6	Winter	Hot	Pre	9	9	11	6
9	Winter	Hot	Pre	15	12	7	0
9	Winter	Hot	Pre	6	10	6	6
10	Winter	Hot	Pre	4	10	6	4
8	Winter	Hot	Pre	11	11	11	14
8	Winter	Hot	Pre	11	11	7.5	10
11	Winter	Hot	Pre	14	13	6	0
11	Winter	Hot	Pre	10	18	7	0
2	Winter	Hot	Post	19	19	18	16	55	60	30	15	30	40	55
7	Winter	Hot	Post	18	17	19	16	95	95	80	65	90	90	40
7	Winter	Hot	Post	17	14	14	13	90	80	60	65	80	85	50
7	Winter	Hot	Post	18	17	15	16	90	85	85	85	85	50	35
1	Winter	Hot	Post	18	18	19	16	95	95	95	95	95	60	50
1	Winter	Hot	Post	17	17	13	10	75	60	50	65	30	25	25
4	Winter	Hot	Post	16	16	14	8	15	10	35	30	35	50	50
5	Winter	Hot	Post	17	15	14	12	20	30	25	20	25	25	25
5	Winter	Hot	Post	19	16	16	14	75	80	75	80	85	80	75
5	Winter	Hot	Post	18	17	17	16	85	90	95	90	95	90	90
6	Winter	Hot	Post	17	16	15	10	60	70	60	60	50	50	50
9	Winter	Hot	Post	18	17	14	8	25	50	10	10	10	20	30
9	Winter	Hot	Post	17	13	14	10	55	90	75	35	20	90	20
10	Winter	Hot	Post	16	17	15	10	30	60	20	25	45	50	60
8	Winter	Hot	Post	15	15	13	14	20	50	35	35	30	25	10
8	Winter	Hot	Post	16	16	15	14	25	60	65	45	45	75	50
11	Winter	Hot	Post	15	15	12	2	15	50	30	30	35	35	20
11	Winter	Hot	Post	13	16	15	8	35	65	75	50	10	45	40
