# Supplementary material for: Higher operating theatre temperature during burn surgery increases physiological heat strain, subjective workload, and fatigue of surgical staff
Source: PLoS One. 2023 Jun 2;18(6):e0286746. doi: 10.1371/journal.pone.0286746 (PMC10237492; doi:10.1371/journal.pone.0286746)
Supplement: S7 File — (XLSX) [file pone.0286746.s011.xlsx]

## Sheet: Sheet1
Season	Condition	Timepoint	Temp	Hum
Winter	Cont	0	23.6	45.9
Winter	Cont	30	24.1	44.8
Winter	Cont	60	22.3	42.7
Winter	Cont	90	23.9	45
Winter	Cont	120	22.5	50
Winter	Cont	150	23	50.2
Winter	Cont	180	23	49.1
Winter	Cont	210	24	44.1
Winter	Cont	240	22.8	48.6
Winter	Cont	0	24.4	31.9
Winter	Cont	30	23.2	31.9
Winter	Cont	60	24.6	33.1
Winter	Cont	90	24	33.1
Winter	Cont	120	24	32.1
Winter	Cont	150	24.7	32.1
Winter	Cont	0	23.3	32.6
Winter	Cont	30	24.6	32.6
Winter	Cont	60	23.1	34.7
Winter	Cont	90	23.6	36.9
Winter	Cont	120	22.9	35.9
Winter	Cont	150	24.8	35.9
Winter	Cont	180	24.6	35.9
Winter	Cont	210	24.3	33.7
Winter	Cont	0	24.5	47.5
Winter	Cont	30	24.5	45.7
Winter	Cont	60	23.1	46.2
Winter	Cont	90	24.3	45.8
Winter	Cont	120	24.8	52
Winter	Cont	0	23.3	48
Winter	Cont	30	23.4	45.9
Winter	Cont	60	23.2	45.9
Winter	Cont	90	23.6	49.1
Winter	Cont	120	24.5	45.9
Winter	Cont	0	23.5	44.3
Winter	Cont	30	24.5	45.5
Winter	Cont	60	28.9	46.3
Winter	Cont	0	24.2	46.6
Winter	Cont	30	23.8	43.9
Winter	Cont	60	23	45
Winter	Cont	90	25	52
Winter	Cont	120	24.3	47.7
Winter	Cont	150	23.2	45.7
Winter	Cont	0	23.6	47.3
Winter	Cont	30	25.1	47.9
Winter	Cont	60	24.4	44.6
Winter	Cont	0	24.4	49.5
Winter	Cont	30	23.5	49.5
Winter	Cont	60	24.4	50.6
Winter	Cont	90	24.2	52.7
Winter	Cont	120	23	55.7
Winter	Cont	0	24.8	47.7
Winter	Cont	30	24.7	47.7
Winter	Cont	60	24.3	51
Winter	Cont	90	23.4	46.2
Winter	Cont	120	24.4	51.8
Winter	Cont	150	24.4	50.4
Winter	Cont	180	23.6	47.9
Winter	Cont	0	22	46.2
Winter	Cont	30	22	47.3
Winter	Cont	60	23.2	47.3
Winter	Cont	90	24.9	50.7
Winter	Cont	120	24.5	50.2
Winter	Cont	150	23.4	50.4
Winter	Cont	180	25	46.4
Winter	Cont	0	24.1	48.2
Winter	Cont	30	23.1	49.5
Winter	Cont	60	24.8	43
Winter	Cont	90	24.4	44.7
Winter	Cont	120	23.4	48.6
Winter	Cont	150	23.1	51.6
Winter	Cont	180	24.7	46.7
Winter	Cont	0	26.7	34
Winter	Cont	30	26.8	34
Winter	Cont	60	26.3	34
Winter	Hot	0	32.8	46.5
Winter	Hot	30	33	42.5
Winter	Hot	60	33	40.8
Winter	Hot	90	33.2	43.2
Winter	Hot	120	33	40
Winter	Hot	150	33.2	38.4
Winter	Hot	180	33	35.1
Winter	Hot	0	30.5	47.3
Winter	Hot	30	30.1	45.4
Winter	Hot	60	30.3	47
Winter	Hot	90	30.5	40.2
Winter	Hot	120	30.2	50.2
Winter	Hot	150	30.7	38
Winter	Hot	0	30.1	41.7
Winter	Hot	30	31.9	32.7
Winter	Hot	60	30.7	39.8
Winter	Hot	90	30.7	39.3
Winter	Hot	120	30.5	48.6
Winter	Hot	150	30.1	38.1
Winter	Hot	0	32.3	45.9
Winter	Hot	30	30.1	38.7
Winter	Hot	60	30.2	41.3
Winter	Hot	90	30.2	40.3
Winter	Hot	0	30.2	26.8
Winter	Hot	30	30	28.9
Winter	Hot	60	30	28.8
Winter	Hot	90	30.3	39.7
Winter	Hot	120	29.7	32.4
Winter	Hot	150	27.3	25.1
Winter	Hot	210	27.5	25.2
Winter	Hot	240	28.5	28.3
